# Supplementary material for: The Prediapause Stage of Aedes japonicus japonicus and the Evolution of Embryonic Diapause in Aedini
Source: Insects. 2019 Jul 25;10(8):222. doi: 10.3390/insects10080222 (PMC6723955; doi:10.3390/insects10080222)
Supplement: Supplementary file 1 [file insects-10-00222-s001.zip]

Archive with 7 entries (4 files):
- Supplementary/
- Supplementary/Table S1.docx
- __MACOSX/
- __MACOSX/Supplementary/
- __MACOSX/Supplementary/._Table S1.docx
- Supplementary/Figure S1.pdf
- __MACOSX/Supplementary/._Figure S1.pdf
